# Supplementary material for: Cloning and Characterization of IbDREB1d and Its Role in Plant Growth Regulation in Sweet Potato
Source: Plants (Basel). 2026 Apr 7;15(7):1135. doi: 10.3390/plants15071135 (PMC13075163; doi:10.3390/plants15071135)
Supplement: Supplementary file 1 [file plants-15-01135-s001.zip]

Archive with 1 entries (1 files):
- plants-4198904-supplementary.pdf
